# Supplementary material for: Preoperative Glycosylated Haemoglobin Screening to Identify Older Adult Patients with Undiagnosed Diabetes Mellitus—A Retrospective Cohort Study
Source: J Pers Med. 2024 Feb 19;14(2):219. doi: 10.3390/jpm14020219 (PMC10890067; doi:10.3390/jpm14020219)
Supplement: Supplementary file 1 [file jpm-14-00219-s001.zip]

Archive with 1 entries (1 files):
- jpm-2861255-supplementary.pdf
